# Supplementary material for: Health Outcomes of Patients with Distal Urea Cycle Disorders Detected by Newborn Screening: Data from the Spanish National Registry
Source: Int J Neonatal Screen. 2026 Jun 18;12(2):44. doi: 10.3390/ijns12020044 (PMC13300526; doi:10.3390/ijns12020044)
Supplement: Supplementary file 1 [file IJNS-12-00044-s001.zip]

Archive with 1 entries (1 files):
- IJNS-4160926-supplementary.pdf
